# Supplementary material for: Cytotoxic Effect Induced by Sicilian Oregano Essential Oil in Human Breast Cancer Cells
Source: Cells. 2023 Nov 29;12(23):2733. doi: 10.3390/cells12232733 (PMC10706043; doi:10.3390/cells12232733)
Supplement: Supplementary file 1 [file cells-12-02733-s001.zip]

Archive with 1 entries (1 files):
- cells-2703156-supplementary.pdf
